# Supplementary material for: Enhancing the Solubility and Dissolution of Apigenin: Solid Dispersions Approach
Source: Int J Mol Sci. 2025 Jan 10;26(2):566. doi: 10.3390/ijms26020566 (PMC11766082; doi:10.3390/ijms26020566)
Supplement: Supplementary file 1 [file ijms-26-00566-s001.zip]

Archive with 1 entries (1 files):
- ijms-3362640-supplementary.pdf
